# Supplementary material for: The problem of pseudoreplication in neuroscientific studies: is it affecting your analysis?
Source: BMC Neurosci. 2010 Jan 14;11:5. doi: 10.1186/1471-2202-11-5 (PMC2817684; doi:10.1186/1471-2202-11-5)
Supplement: Additional file 1 — Classification of manuscripts. Summary of the papers in the August 2008 issue of Nature Neuroscience. [file 1471-2202-11-5-S1.CSV]

FirstAuthor	Type	Inferential	InfoProvided	Pseudorep	Suspect
Fiorillo	Article	Yes	Yes	Yes	NA
Sato	Article	Yes	Yes	Yes	NA
Pocock	Article	Yes	No	NA	Yes
Toni	Article	Yes	No	NA	Yes
Serguera	Article	Yes	No	NA	Yes
Groc	Brief	Yes	No	NA	Yes
Kwon	Brief	Yes	No	No	No
Miyamoto	Brief	Yes	No	NA	No
Tsao	Brief	Yes	No	NA	No
Delgado	Brief	Yes	Yes	No	No
Jessberger	Article	Yes	No	NA	No
Ramot	Article	Yes	No	NA	No
Ward	Article	Yes	No	NA	No
Bateup	Article	Yes	No	NA	No
Bertaso	Article	Yes	No	NA	No
de Villers-Sidani	Article	Yes	No	NA	No
Chen	Article	Yes	No	NA	Yes
Mellen	Brief	No	NA	NA	NA
Li	Article	No	NA	NA	NA
